# Supplementary material for: A new species of Trismegistomya Reinhard (Diptera: Tachinidae) from Area de Conservación Guanacaste in northwestern Costa Rica
Source: Biodivers Data J. 2019 Apr 10;7:e29130. doi: 10.3897/BDJ.7.e29130 (PMC6477854; doi:10.3897/BDJ.7.e29130)
Supplement: XML Treatment for Trismegistomya [file BDJ.7.e29130-treatment1.xml]

<!DOCTYPE tp:taxon-treatment
  PUBLIC "-//TaxonX//DTD Taxonomic Treatment Publishing DTD v0 20100105//EN" "tax-treatment-NSO.dtd">
<tp:taxon-treatment xmlns:tp="http://www.plazi.org/taxpub"><tp:treatment-meta><mixed-citation publication-type="journal"><person-group><name><surname>Fleming</surname><given-names>AJ</given-names></name><name><surname>Wood</surname><given-names>D. Monty</given-names></name><name><surname>Smith</surname><given-names>M. Alex</given-names></name><name><surname>Dapkey</surname><given-names>Tanya</given-names></name><name><surname>Hallwachs</surname><given-names>Winnie</given-names></name><name><surname>Janzen</surname><given-names>Daniel H</given-names></name></person-group><article-title>A new species of <italic><tp:taxon-name><tp:taxon-name-part taxon-name-part-type="genus" reg="Trismegistomya">Trismegistomya</tp:taxon-name-part></tp:taxon-name></italic> Reinhard (<tp:taxon-name><tp:taxon-name-part taxon-name-part-type="order">Diptera</tp:taxon-name-part></tp:taxon-name>: <tp:taxon-name><tp:taxon-name-part taxon-name-part-type="family">Tachinidae</tp:taxon-name-part></tp:taxon-name>) from Area de Conservación Guanacaste in northwestern Costa Rica</article-title><source>Biodivers Data J</source><day>10</day><month>4</month><year>2019</year><volume>7</volume><pub-id pub-id-type="doi">10.3897/BDJ.7.e29130</pub-id></mixed-citation></tp:treatment-meta><tp:nomenclature><tp:taxon-name>
            <tp:taxon-name-part taxon-name-part-type="genus">Trismegistomya</tp:taxon-name-part>
          </tp:taxon-name><tp:taxon-authority>Reinhard, 1967</tp:taxon-authority><tp:nomenclature-citation-list><tp:nomenclature-citation><tp:taxon-name>
                <tp:taxon-name-part taxon-name-part-type="genus" reg="Trismegistomya">Trismegistomya</tp:taxon-name-part>
              </tp:taxon-name><comment> Reinhard, 1967 - <xref ref-type="bibr" rid="B3197403">Reinhard 1967b</xref>:600, <italic>nomen novum</italic> for <italic><tp:taxon-name><tp:taxon-name-part taxon-name-part-type="genus" reg="Trismegistus">Trismegistus</tp:taxon-name-part></tp:taxon-name></italic> Reinhard, 1967.</comment></tp:nomenclature-citation><tp:nomenclature-citation><tp:taxon-name>
                <tp:taxon-name-part taxon-name-part-type="genus" reg="Trismegistus">Trismegistus</tp:taxon-name-part>
              </tp:taxon-name><comment> Reinhard, 1967 - <xref ref-type="bibr" rid="B3197280">Reinhard 1967a</xref>:100, junior homonym of <italic><tp:taxon-name><tp:taxon-name-part taxon-name-part-type="genus" reg="Trismegistus">Trismegistus</tp:taxon-name-part></tp:taxon-name></italic> Johnson &amp; Snyder, 1904.</comment></tp:nomenclature-citation><tp:nomenclature-citation><tp:taxon-name>
                <tp:taxon-name-part taxon-name-part-type="genus">Trismegistomya</tp:taxon-name-part>
              </tp:taxon-name><tp:type-species><tp:taxon-name><tp:taxon-name-part taxon-name-part-type="genus">Trismegistus</tp:taxon-name-part> <tp:taxon-name-part taxon-name-part-type="species">pumilis</tp:taxon-name-part></tp:taxon-name></tp:type-species><comment> Reinhard, 1967<xref ref-type="bibr" rid="B3197280">Reinhard 1967a</xref>: 100. by original designation</comment></tp:nomenclature-citation></tp:nomenclature-citation-list></tp:nomenclature><tp:treatment-sec sec-type="Description"><title>Description</title><p>Male. <bold>Head</bold>: strongly conical in shape, 1.3× wider than tall in frontal view, in profile 1.35× wider at level of pedicel than at level of vibrissa; fronto-orbital plate and parafacial dull grey-silver tomentose; frontal vitta of reddish-brown color, 1.2× width of fronto-orbital plate; eye bare, occupying 0.75× height of head; postpedicel 1.18× pedicel; pedicel brilliant orange; arista slightly longer than postpedicel, abruptly tapered apically; antennal insertion level with middle of eye; gena almost 0.25× height of eye, strong genal groove of deep dull red color, contrasting with silver gena; two pairs of vertical setae, inner vertical setae convergent, almost 2x as long as outer vertical setae, which are strongly divergent; ocellar setae weak but present and strongly divergent; fronto-orbital plate with single row of frontal setae, at most one frontal seta below upper margin of pedicel and two rows of short setulae outside of frontal setae; parafacial bearing one row of weak proclinate parafacial setae directly adjacent to facial ridge (so close that the facial ridge appears as setulose), appearing as a continuation of frontal setae; one row of scattered setulae on remainder of parafacial, extending to lower proclinate orbital seta; two pairs of proclinate orbital setae, one pair of lateraloclinate or reclinate upper orbital setae; palpus yellow-orange, only slightly haired. <bold>Thorax</bold>: entirely black; dorsally with a very slight grey tomentum presuturally, only visible under certain angles of light, otherwise appearing as glabrous black; chaetotaxy: three postpronotal setae arranged in a straight line; two notopleural setae; three postsutural acrostichal setae; 3–4 postsutural dorsocentral setae; 2–3 postsutural intra-alar setae; three postsutural supra-alar setae; 2–3 katepisternal setae; anepimeron bare, with 2–4 short and stout hair-like setae, lacking any strong elongate anepimeral setae; scutellum with 1–2 pairs oflateral setae; one pair of apical setae; discal scutellar setae ranging from one pair to absent. <bold>Wings</bold>: hyaline with a slight yellow tinge; bend of vein M obtuse, ending at wing margin; crossvein dm-cu slightly oblique; wing vein R<sub>4+5</sub> bearing 4–6 setulae dorsally, extending 0.75× distance from node to crossvein r-m. <bold>Legs</bold>: short and stout; entirely glabrous black, densely covered in appressed short setulae. <bold>Abdomen</bold>: ground color appearing glabrous reddish-black; very slight silver tomentum visible on anterior margins of tergites when viewed under different angles of light; mid-dorsal depression of ST1+2 extending only halfway across syntergite, not reaching tergal margin; marginals present only as a complete row of setae on both T4 and T5; one row of discal setae on T5. Females differ from males only in their terminalia.</p></tp:treatment-sec><tp:treatment-sec sec-type="Diagnosis"><title>Diagnosis</title><p><italic><tp:taxon-name><tp:taxon-name-part taxon-name-part-type="genus" reg="Trismegistomya">Trismegistomya</tp:taxon-name-part></tp:taxon-name></italic> is distinguished from other voriines by the following combination of characters: small, 3–3.5 mm long; habitus glabrous black, with only light tomentum presuturally only evident under certain angles of light; conical head profile with axis of pedicel subequal to head height; deeply excavated clypeus; vibrissa inserted above lower margin of face; yellowish wing reaching beyond tip of abdomen; abdomen ovate with mid-dorsal depression of ST1+2 not reaching tergal margin, possessing median marginal setae on T4 and T5 and median discal setae on T5 only.</p></tp:treatment-sec><tp:treatment-sec sec-type="Distribution"><title>Distribution</title><p>New World genus ranging from Arizona in the USA south to Costa Rica.</p></tp:treatment-sec><ref-list><ref id="B3197403"><element-citation xmlns:xlink="http://www.w3.org/1999/xlink" publication-type="article" xlink:type="simple"><person-group person-group-type="author"><name name-style="western"><surname>Reinhard</surname><given-names>H. J.</given-names></name></person-group><year>1967</year><article-title>Change of names in <tp:taxon-name><tp:taxon-name-part taxon-name-part-type="family">Tachinidae</tp:taxon-name-part></tp:taxon-name> (<tp:taxon-name><tp:taxon-name-part taxon-name-part-type="order">Diptera</tp:taxon-name-part></tp:taxon-name>)</article-title><source>Journal of the Kansas Entomological Society</source><volume>40</volume><fpage>600</fpage></element-citation></ref><ref id="B3197280"><element-citation xmlns:xlink="http://www.w3.org/1999/xlink" publication-type="article" xlink:type="simple"><person-group person-group-type="author"><name name-style="western"><surname>Reinhard</surname><given-names>H. J.</given-names></name></person-group><year>1967</year><article-title>New Nearctic and Neotropical muscoidean <tp:taxon-name><tp:taxon-name-part taxon-name-part-type="order">diptera</tp:taxon-name-part></tp:taxon-name> (<tp:taxon-name><tp:taxon-name-part taxon-name-part-type="family">Sarcophagidae</tp:taxon-name-part></tp:taxon-name> and <tp:taxon-name><tp:taxon-name-part taxon-name-part-type="family">Tachinidae</tp:taxon-name-part></tp:taxon-name>)</article-title><source>Journal of the Kansas Entomological Society</source><volume>40</volume><fpage>94</fpage><lpage>110</lpage></element-citation></ref></ref-list></tp:taxon-treatment>
