# Supplementary material for: A new species of Trismegistomya Reinhard (Diptera: Tachinidae) from Area de Conservación Guanacaste in northwestern Costa Rica
Source: Biodivers Data J. 2019 Apr 10;7:e29130. doi: 10.3897/BDJ.7.e29130 (PMC6477854; doi:10.3897/BDJ.7.e29130)
Supplement: XML Treatment for Trismegistomya pumilis [file BDJ.7.e29130-treatment3.xml]

<!DOCTYPE tp:taxon-treatment
  PUBLIC "-//TaxonX//DTD Taxonomic Treatment Publishing DTD v0 20100105//EN" "tax-treatment-NSO.dtd">
<tp:taxon-treatment xmlns:tp="http://www.plazi.org/taxpub"><tp:treatment-meta><mixed-citation publication-type="journal"><person-group><name><surname>Fleming</surname><given-names>AJ</given-names></name><name><surname>Wood</surname><given-names>D. Monty</given-names></name><name><surname>Smith</surname><given-names>M. Alex</given-names></name><name><surname>Dapkey</surname><given-names>Tanya</given-names></name><name><surname>Hallwachs</surname><given-names>Winnie</given-names></name><name><surname>Janzen</surname><given-names>Daniel H</given-names></name></person-group><article-title>A new species of <italic><tp:taxon-name><tp:taxon-name-part taxon-name-part-type="genus" reg="Trismegistomya">Trismegistomya</tp:taxon-name-part></tp:taxon-name></italic> Reinhard (<tp:taxon-name><tp:taxon-name-part taxon-name-part-type="order">Diptera</tp:taxon-name-part></tp:taxon-name>: <tp:taxon-name><tp:taxon-name-part taxon-name-part-type="family">Tachinidae</tp:taxon-name-part></tp:taxon-name>) from Area de Conservación Guanacaste in northwestern Costa Rica</article-title><source>Biodivers Data J</source><day>10</day><month>4</month><year>2019</year><volume>7</volume><pub-id pub-id-type="doi">10.3897/BDJ.7.e29130</pub-id></mixed-citation></tp:treatment-meta><tp:nomenclature><tp:taxon-name><tp:taxon-name-part taxon-name-part-type="genus">Trismegistomya</tp:taxon-name-part> <tp:taxon-name-part taxon-name-part-type="species">pumilis</tp:taxon-name-part></tp:taxon-name><tp:taxon-authority>(Reinhard, 1967)</tp:taxon-authority><tp:nomenclature-citation-list><tp:nomenclature-citation><tp:taxon-name><tp:taxon-name-part taxon-name-part-type="genus" reg="Trismegistus">Trismegistus</tp:taxon-name-part> <tp:taxon-name-part taxon-name-part-type="species" reg="pumilis">pumilis</tp:taxon-name-part></tp:taxon-name><comment> Reinhard, 1967: 101. Type data: Holotype ♀ (CNC). U.S.A., Arizona, Portal. <bold>Type label</bold>: Holotype ♀: “Porta, Arz. VIII–17–65/ H J Reinhard Collector/ HOLOTYPE <italic><tp:taxon-name><tp:taxon-name-part taxon-name-part-type="genus" reg="Trismegistomya">Trismegistomya</tp:taxon-name-part> <tp:taxon-name-part taxon-name-part-type="species" reg="pumilis">pumilis</tp:taxon-name-part></tp:taxon-name></italic>/ <italic><tp:taxon-name><tp:taxon-name-part taxon-name-part-type="genus" reg="Trismegistomya">Trismegistomya</tp:taxon-name-part> <tp:taxon-name-part taxon-name-part-type="species" reg="pumulis">pumulis</tp:taxon-name-part></tp:taxon-name></italic> [sic] R (RNH).”</comment></tp:nomenclature-citation></tp:nomenclature-citation-list></tp:nomenclature><tp:treatment-sec sec-type="materials"><title>Materials</title><list list-type="alpha-lower" list-content="occurrences"><list-item><p><bold>Type status:</bold> <named-content xmlns:xlink="http://www.w3.org/1999/xlink" content-type="dwc:typeStatus" xlink:type="simple">Holotype</named-content>. <bold>Occurrence:</bold> sex: <named-content xmlns:xlink="http://www.w3.org/1999/xlink" content-type="dwc:sex" xlink:type="simple">female</named-content>; <bold>Taxon:</bold> scientificName: <named-content xmlns:xlink="http://www.w3.org/1999/xlink" content-type="dwc:scientificName" xlink:type="simple"><italic><tp:taxon-name><tp:taxon-name-part taxon-name-part-type="genus" reg="Trismegistomyia">Trismegistomyia</tp:taxon-name-part> <tp:taxon-name-part taxon-name-part-type="species" reg="pumilis">pumilis</tp:taxon-name-part></tp:taxon-name></italic> (Reinhard, 1967)</named-content>; originalNameUsage: <named-content xmlns:xlink="http://www.w3.org/1999/xlink" content-type="dwc:originalNameUsage" xlink:type="simple"><italic><tp:taxon-name><tp:taxon-name-part taxon-name-part-type="genus" reg="Trismegistus">Trismegistus</tp:taxon-name-part> <tp:taxon-name-part taxon-name-part-type="species" reg="pumilis">pumilis</tp:taxon-name-part></tp:taxon-name></italic> Reinhard, 1967</named-content>; genus: <named-content xmlns:xlink="http://www.w3.org/1999/xlink" content-type="dwc:genus" xlink:type="simple"><tp:taxon-name><tp:taxon-name-part taxon-name-part-type="genus">Trismegistomyia</tp:taxon-name-part></tp:taxon-name></named-content>; specificEpithet: <named-content xmlns:xlink="http://www.w3.org/1999/xlink" content-type="dwc:specificEpithet" xlink:type="simple"><italic><tp:taxon-name><tp:taxon-name-part taxon-name-part-type="genus" reg="Trismegistomya"/><tp:taxon-name-part taxon-name-part-type="species" reg="pumilis">pumilis</tp:taxon-name-part></tp:taxon-name></italic></named-content>; <bold>Location:</bold> locationID: <named-content xmlns:xlink="http://www.w3.org/1999/xlink" content-type="dwc:locationID" xlink:type="simple">Portal, Arizona</named-content>; country: <named-content xmlns:xlink="http://www.w3.org/1999/xlink" content-type="dwc:country" xlink:type="simple">United States</named-content>; countryCode: <named-content xmlns:xlink="http://www.w3.org/1999/xlink" content-type="dwc:countryCode" xlink:type="simple">US</named-content>; stateProvince: <named-content xmlns:xlink="http://www.w3.org/1999/xlink" content-type="dwc:stateProvince" xlink:type="simple">Arizona</named-content>; locality: <named-content xmlns:xlink="http://www.w3.org/1999/xlink" content-type="dwc:locality" xlink:type="simple">Portal</named-content>; verbatimLocality: <named-content xmlns:xlink="http://www.w3.org/1999/xlink" content-type="dwc:verbatimLocality" xlink:type="simple">Portal, Arizona, USA</named-content>; <bold>Event:</bold> year: <named-content xmlns:xlink="http://www.w3.org/1999/xlink" content-type="dwc:year" xlink:type="simple">1965</named-content>; month: <named-content xmlns:xlink="http://www.w3.org/1999/xlink" content-type="dwc:month" xlink:type="simple">8</named-content>; day: <named-content xmlns:xlink="http://www.w3.org/1999/xlink" content-type="dwc:day" xlink:type="simple">17</named-content>; verbatimEventDate: <named-content xmlns:xlink="http://www.w3.org/1999/xlink" content-type="dwc:verbatimEventDate" xlink:type="simple">VIII–17–65</named-content>; habitat: <named-content xmlns:xlink="http://www.w3.org/1999/xlink" content-type="dwc:habitat" xlink:type="simple">Desert</named-content>; <bold>Record Level:</bold> institutionCode: <named-content xmlns:xlink="http://www.w3.org/1999/xlink" content-type="dwc:institutionCode" xlink:type="simple">CNC</named-content></p></list-item><list-item><p><bold>Type status:</bold> <named-content xmlns:xlink="http://www.w3.org/1999/xlink" content-type="dwc:typeStatus" xlink:type="simple">Other material</named-content>. <bold>Occurrence:</bold> recordedBy: <named-content xmlns:xlink="http://www.w3.org/1999/xlink" content-type="dwc:recordedBy" xlink:type="simple">J.E. O'Hara</named-content>; individualCount: <named-content xmlns:xlink="http://www.w3.org/1999/xlink" content-type="dwc:individualCount" xlink:type="simple">3</named-content>; sex: <named-content xmlns:xlink="http://www.w3.org/1999/xlink" content-type="dwc:sex" xlink:type="simple">1 male, 2 females</named-content>; lifeStage: <named-content xmlns:xlink="http://www.w3.org/1999/xlink" content-type="dwc:lifeStage" xlink:type="simple">adult</named-content>; <bold>Taxon:</bold> scientificName: <named-content xmlns:xlink="http://www.w3.org/1999/xlink" content-type="dwc:scientificName" xlink:type="simple"><italic><tp:taxon-name><tp:taxon-name-part taxon-name-part-type="genus" reg="Trismegistomya">Trismegistomya</tp:taxon-name-part> <tp:taxon-name-part taxon-name-part-type="species" reg="pumilis">pumilis</tp:taxon-name-part></tp:taxon-name></italic></named-content>; <bold>Location:</bold> countryCode: <named-content xmlns:xlink="http://www.w3.org/1999/xlink" content-type="dwc:countryCode" xlink:type="simple">USA</named-content>; stateProvince: <named-content xmlns:xlink="http://www.w3.org/1999/xlink" content-type="dwc:stateProvince" xlink:type="simple">Arizona</named-content>; county: <named-content xmlns:xlink="http://www.w3.org/1999/xlink" content-type="dwc:county" xlink:type="simple">Graham County</named-content>; locality: <named-content xmlns:xlink="http://www.w3.org/1999/xlink" content-type="dwc:locality" xlink:type="simple">2.4mi W on hwy 366 from hwy 191, 3800 ft.</named-content>; verbatimLocality: <named-content xmlns:xlink="http://www.w3.org/1999/xlink" content-type="dwc:verbatimLocality" xlink:type="simple">2.4mi W on hwy 366 from hwy 191</named-content>; verbatimElevation: <named-content xmlns:xlink="http://www.w3.org/1999/xlink" content-type="dwc:verbatimElevation" xlink:type="simple">3800ft</named-content>; <bold>Event:</bold> samplingProtocol: <named-content xmlns:xlink="http://www.w3.org/1999/xlink" content-type="dwc:samplingProtocol" xlink:type="simple">Malaise trap</named-content>; eventDate: <named-content xmlns:xlink="http://www.w3.org/1999/xlink" content-type="dwc:eventDate" xlink:type="simple">19–22.viii.1993</named-content>; <bold>Record Level:</bold> institutionID: <named-content xmlns:xlink="http://www.w3.org/1999/xlink" content-type="dwc:institutionID" xlink:type="simple">CNC</named-content>; institutionCode: <named-content xmlns:xlink="http://www.w3.org/1999/xlink" content-type="dwc:institutionCode" xlink:type="simple">CNC</named-content></p></list-item></list></tp:treatment-sec><tp:treatment-sec sec-type="Description"><title>Description</title><p><bold>Female</bold> (Fig. <xref ref-type="fig" rid="F3543075">3</xref>). Length: 3–4 mm. <bold>Head</bold> (Fig. <xref ref-type="fig" rid="F3543075">3</xref><xref ref-type="fig" rid="F3543081">b</xref>): pedicel bright orange; postpedicel dark brown throughout; arista concolorous with postpedicel, abruptly tapering apically; ocellar setae well-developed, proclinate and divergent, arising behind anterior ocellus; fronto-orbital plate with two irregular rows of short setulae outside of frontal setae; frontal setae appearing as continuous with parafacial setulae; two pairs of proclinate orbital setae, one pair of reclinate upper orbital setae. <bold>Thorax</bold> (Fig. <xref ref-type="fig" rid="F3543075">3</xref><xref ref-type="fig" rid="F3543080">a</xref>, <xref ref-type="fig" rid="F3543082">c</xref>): three postsutural supra-alar setae (anteriormost seta weak, nearly half as long other two), three postsutural intra-alar setae; three postsutural dorsocentral setae; scutellum with one pair of basal scutellar setae, one pair of lateral scutellar setae and one pair of weaker divergent apical scutellar setae; scutellum bearing one pair of weak but evident discal setae slightly more widely separated than apical scutellar setae. Legs (Fig. <xref ref-type="fig" rid="F3543075">3</xref><xref ref-type="fig" rid="F3543082">c</xref>) entirely glabrous black, as in generic description. Wing (Fig. <xref ref-type="fig" rid="F3543075">3</xref><xref ref-type="fig" rid="F3543080">a</xref>): transparent with slight yellow tinge basally; basicosta of slightly burnt orange color; wing vein R<sub>4+5</sub> bearing 5–6 setulae extending 0.75× distance from node to crossvein r-m on dorsal surface, ventral surface bearing 0–2 setulae; calypters pale white translucent, slightly cream colored basally. <bold>Abdomen</bold> (Fig. <xref ref-type="fig" rid="F3543075">3</xref><xref ref-type="fig" rid="F3543080">a</xref>, <xref ref-type="fig" rid="F3543082">c</xref>): ground color of abdomen glabrous maroon or reddish-black; very slight silver tomentum only visible when observed under different angles of light, almost absent; complete row of marginal setae present on both T4 and T5; median discal setae absent on all tergites except row on T5.</p><p><bold>Male</bold>: as female, except for terminalia.</p></tp:treatment-sec><tp:treatment-sec sec-type="Diagnosis"><title>Diagnosis</title><p><italic><tp:taxon-name><tp:taxon-name-part taxon-name-part-type="genus" reg="Trismegistomyia">Trismegistomyia</tp:taxon-name-part> <tp:taxon-name-part taxon-name-part-type="species" reg="pumilis">pumilis</tp:taxon-name-part></tp:taxon-name></italic> can be differentiated from its only congener, <italic><tp:taxon-name><tp:taxon-name-part taxon-name-part-type="genus" reg="Trismegistomya">T.</tp:taxon-name-part> <tp:taxon-name-part taxon-name-part-type="species" reg="jimoharai">jimoharai</tp:taxon-name-part></tp:taxon-name></italic> <bold>sp. n.</bold>, by the following distinctive combination of traits: basal portion of postpedicel not distinctly orange; arista concolorous with postpedicel; and three postsutural dorsocentral setae instead of four.</p></tp:treatment-sec><tp:treatment-sec sec-type="Distribution"><title>Distribution</title><p>USA, Arizona, Portal.</p></tp:treatment-sec><tp:treatment-sec sec-type="Ecology"><title>Ecology</title><p>Unknown; specimens of <italic><tp:taxon-name><tp:taxon-name-part taxon-name-part-type="genus" reg="Trismegistomya">T.</tp:taxon-name-part> <tp:taxon-name-part taxon-name-part-type="species" reg="pumilis">pumilis</tp:taxon-name-part></tp:taxon-name></italic> were collected via Malaise traps and sweeping.</p></tp:treatment-sec><tp:treatment-sec><!--Section generated to contain objects referenced in tp:taxon-treatment.--><fig-group id="F3543075" position="float" orientation="portrait"><caption><p><italic><tp:taxon-name><tp:taxon-name-part taxon-name-part-type="genus" reg="Trismegistomya">Trismegistomya</tp:taxon-name-part> <tp:taxon-name-part taxon-name-part-type="species" reg="pumilis">pumilis</tp:taxon-name-part></tp:taxon-name></italic> (Reinhard), habitus images; holotype female.</p></caption><fig id="F3543080" position="float" orientation="portrait"><object-id xmlns:xlink="http://www.w3.org/1999/xlink" xlink:type="simple">10.3897/BDJ.7.e29130.figure3a</object-id><label>Figure 3a.</label><caption><p>dorsal view</p></caption><graphic xmlns:xlink="http://www.w3.org/1999/xlink" xlink:href="bdj-07-e29130-g003_a.jpg" xlink:type="simple" position="float" orientation="portrait" id="oo_118551.jpg"/></fig><fig id="F3543081" position="float" orientation="portrait"><object-id xmlns:xlink="http://www.w3.org/1999/xlink" xlink:type="simple">10.3897/BDJ.7.e29130.figure3b</object-id><label>Figure 3b.</label><caption><p>frontal view</p></caption><graphic xmlns:xlink="http://www.w3.org/1999/xlink" xlink:href="bdj-07-e29130-g003_b.jpg" xlink:type="simple" position="float" orientation="portrait" id="oo_118552.jpg"/></fig><fig id="F3543082" position="float" orientation="portrait"><object-id xmlns:xlink="http://www.w3.org/1999/xlink" xlink:type="simple">10.3897/BDJ.7.e29130.figure3c</object-id><label>Figure 3c.</label><caption><p>lateral view</p></caption><graphic xmlns:xlink="http://www.w3.org/1999/xlink" xlink:href="bdj-07-e29130-g003_c.jpg" xlink:type="simple" position="float" orientation="portrait" id="oo_118553.jpg"/></fig></fig-group><fig id="F3543081" position="float" orientation="portrait"><object-id xmlns:xlink="http://www.w3.org/1999/xlink" xlink:type="simple">10.3897/BDJ.7.e29130.figure3b</object-id><label>Figure 3b.</label><caption><p>frontal view</p></caption><graphic xmlns:xlink="http://www.w3.org/1999/xlink" xlink:href="bdj-07-e29130-g003_b.jpg" xlink:type="simple" position="float" orientation="portrait" id="oo_118552.jpg"/></fig><fig id="F3543080" position="float" orientation="portrait"><object-id xmlns:xlink="http://www.w3.org/1999/xlink" xlink:type="simple">10.3897/BDJ.7.e29130.figure3a</object-id><label>Figure 3a.</label><caption><p>dorsal view</p></caption><graphic xmlns:xlink="http://www.w3.org/1999/xlink" xlink:href="bdj-07-e29130-g003_a.jpg" xlink:type="simple" position="float" orientation="portrait" id="oo_118551.jpg"/></fig><fig id="F3543082" position="float" orientation="portrait"><object-id xmlns:xlink="http://www.w3.org/1999/xlink" xlink:type="simple">10.3897/BDJ.7.e29130.figure3c</object-id><label>Figure 3c.</label><caption><p>lateral view</p></caption><graphic xmlns:xlink="http://www.w3.org/1999/xlink" xlink:href="bdj-07-e29130-g003_c.jpg" xlink:type="simple" position="float" orientation="portrait" id="oo_118553.jpg"/></fig></tp:treatment-sec></tp:taxon-treatment>
